# Supplementary material for: Hematotoxicity and Nephrotoxicity in Prostate Cancer Patients Undergoing Radioligand Therapy with [177Lu]Lu-PSMA I&T
Source: Cancers (Basel). 2022 Jan 27;14(3):647. doi: 10.3390/cancers14030647 (PMC8833540; doi:10.3390/cancers14030647)
Supplement: Supplementary file 1 [file cancers-14-00647-s001.zip]

Archive with 1 entries (1 files):
- cancers-1472620-supplementary.pdf
